# Supplementary material for: Nannodromus reveilleti (Acari, Anystida, Saxidromidae) a new genus and species from South Africa
Source: Zookeys. 2014 Feb 6;(378):17–39. doi: 10.3897/zookeys.378.6753 (PMC3935426; doi:10.3897/zookeys.378.6753)
Supplement: XML Treatment for Nannodromus [file zookeys.378.6753-treatment1.xml]

<!DOCTYPE tp:taxon-treatment
  PUBLIC "-//TaxonX//DTD Taxonomic Treatment Publishing DTD v0 20100105//EN" "tax-treatment-NSO.dtd">
<tp:taxon-treatment xmlns:tp="http://www.plazi.org/taxpub"><tp:treatment-meta><mixed-citation publication-type="journal"><person-group><name><surname>Fernandez</surname><given-names>Nestor</given-names></name><name><surname>Coineau</surname><given-names>Yves</given-names></name><name><surname>Theron</surname><given-names>Pieter</given-names></name><name><surname>Tiedt</surname><given-names>Louwrens</given-names></name></person-group><article-title><italic>Nannodromus reveilleti</italic> (Acari, Anystida, Saxidromidae) a new genus and species from South Africa</article-title><source>Zookeys</source><day>6</day><month>2</month><year>2014</year><volume>2014</volume><issue>378</issue><fpage>17</fpage><lpage>39</lpage><pub-id pub-id-type="doi">10.3897/zookeys.378.6753</pub-id></mixed-citation></tp:treatment-meta><tp:nomenclature><tp:taxon-name>
                        <tp:taxon-name-part taxon-name-part-type="genus">Nannodromus</tp:taxon-name-part>
                        <object-id xmlns:xlink="http://www.w3.org/1999/xlink" content-type="zoobank" xlink:type="simple">http://zoobank.org/96115256-59DE-4C08-A075-D67C0A06BF4C</object-id>
                        <object-id xmlns:xlink="http://www.w3.org/1999/xlink" xlink:type="simple">http://species-id.net/wiki/Nannodromus</object-id>
                    </tp:taxon-name><tp:taxon-status xmlns:xlink="http://www.w3.org/1999/xlink" xlink:type="simple">gen. n.</tp:taxon-status></tp:nomenclature><tp:treatment-sec sec-type="Etymology"><title>Etymology.</title><p>The generic prefix “<italic>nanno</italic>” derives from “<italic>nannos</italic>” (Greek = dwarf English = nain French) on account of the small size of this species.</p></tp:treatment-sec><tp:treatment-sec sec-type="Diagnosis"><title>Diagnosis.</title><p><bold>Adult. Male.</bold> Small animal of around 600 µm; male with two clearly discernible dorsal sclerites (<bold><italic>D</italic></bold> and <bold><italic>P</italic></bold>). Transversal furrow separating sclerites, situated at level of leg pair IV. <bold><italic>D</italic></bold> with naso globular shape and reticulate surface; trichobothrium simple. Dorsal paired processes. In dorsal view: digitiform; in lateral view: sabot-like (= like a wooden shoe or clog), apical zone rounded, arching upwards; in frontal view: cylindric with a blunt hornlike structure, directed paraxially, apical part curving upwards. Small setae <italic>pa</italic> situated antiaxially of dorsal paired processes, provided with very small asperities. Towards anterior, behind dorsal digitiform paired processes, in saggital position, conspicuous U-shaped depression. Anterior and posterior eye, <italic>po</italic>, <italic>a<sub>1</sub></italic>, <italic>a<sub>2</sub></italic>, <italic>b<sub>1</sub></italic> and <italic>b<sub>2</sub></italic> setae; six depressed areas, one unpaired situated in U shaped depression and five others, paired, in depressed area; lyrifissures <italic>ly</italic>, <italic>ia</italic>.</p><p>Sclerite <bold><italic>P</italic></bold> complete, with three pairs of depressed areas; setae <italic>c<sub>1</sub></italic>, <italic>c<sub>2</sub></italic>, <italic>d<sub>1</sub></italic>, <italic>d<sub>2</sub></italic>, <italic>e<sub>1</sub></italic>, <italic>e<sub>2</sub></italic>, <italic>e<sub>3</sub></italic>; lyrifissure <italic>im</italic> and <italic>ip</italic>. Chelicera exhibiting neotrichy (16–20 setae).</p></tp:treatment-sec><tp:treatment-sec sec-type="Type species"><title>Type species.</title><p><italic><tp:taxon-name>Nannodromus reveilleti</tp:taxon-name></italic> gen. n., sp. n.</p></tp:treatment-sec></tp:taxon-treatment>
