# Supplementary material for: Nannodromus reveilleti (Acari, Anystida, Saxidromidae) a new genus and species from South Africa
Source: Zookeys. 2014 Feb 6;(378):17–39. doi: 10.3897/zookeys.378.6753 (PMC3935426; doi:10.3897/zookeys.378.6753)
Supplement: XML Treatment for Nannodromus reveilleti [file zookeys.378.6753-treatment2.xml]

<!DOCTYPE tp:taxon-treatment
  PUBLIC "-//TaxonX//DTD Taxonomic Treatment Publishing DTD v0 20100105//EN" "tax-treatment-NSO.dtd">
<tp:taxon-treatment xmlns:tp="http://www.plazi.org/taxpub"><tp:treatment-meta><mixed-citation publication-type="journal"><person-group><name><surname>Fernandez</surname><given-names>Nestor</given-names></name><name><surname>Coineau</surname><given-names>Yves</given-names></name><name><surname>Theron</surname><given-names>Pieter</given-names></name><name><surname>Tiedt</surname><given-names>Louwrens</given-names></name></person-group><article-title><italic>Nannodromus reveilleti</italic> (Acari, Anystida, Saxidromidae) a new genus and species from South Africa</article-title><source>Zookeys</source><day>6</day><month>2</month><year>2014</year><volume>2014</volume><issue>378</issue><fpage>17</fpage><lpage>39</lpage><pub-id pub-id-type="doi">10.3897/zookeys.378.6753</pub-id></mixed-citation></tp:treatment-meta><tp:nomenclature><tp:taxon-name>
                        <tp:taxon-name-part taxon-name-part-type="genus">Nannodromus</tp:taxon-name-part>
                        <tp:taxon-name-part taxon-name-part-type="species">reveilleti</tp:taxon-name-part>
                        <object-id xmlns:xlink="http://www.w3.org/1999/xlink" content-type="zoobank" xlink:type="simple">http://zoobank.org/4582C9B7-96EF-4D55-8D78-9EEA69C15A45</object-id>
                        <object-id xmlns:xlink="http://www.w3.org/1999/xlink" xlink:type="simple">http://species-id.net/wiki/Nannodromus_reveilleti</object-id>
                    </tp:taxon-name><tp:taxon-status xmlns:xlink="http://www.w3.org/1999/xlink" xlink:type="simple">gen. n., sp. n.</tp:taxon-status></tp:nomenclature><tp:treatment-sec sec-type="Etymology"><title>Etymology.</title><p>The species is dedicated in homage to the late Pierre Reveillet, Pharmacist, Biologist and Entomologist from Valence, France; an intimate friend and assiduous and tireless contributor to many missions in Africa.</p></tp:treatment-sec><tp:treatment-sec sec-type="Type material"><title>Type material.</title><p><bold>Holotype</bold> male and two female paratypes, N’Wanetsi, Kruger National Park, South Africa: <named-content xmlns:xlink="http://www.w3.org/1999/xlink" content-type="dwc:verbatimCoordinates" xlink:type="simple">24°27'30.56"S, 31°58'35.30"E</named-content> altitude 171 m. This area is bordered by the South African provinces Limpopo and Mpumalanga, and it also shares a border with Mozambique.</p><p>Basic volcanic rocks (tholeiites, picrite basalts and nephelinites), vegetation type Lowveld Savanna.</p><!--PageBreak--><p>Material was collected by Y. Coineau, R. Cléva, P. Reveillet coll. 02 February 1996; Y. Coineau and P. Theron coll. 12 February 2001 (N’Wanetsi) and P.Theron 2010 and 12 February 2012 (N’Wanetsi) deposited in the Collection of the Muséum National d’Histoire Naturelle, Paris, France, preserved in 70% ethanol; two <bold>paratypes</bold> (1 male/1 female) deposited in Museum d’Histoire Naturelle, Geneva, Switzerland, preserved in 70% ethanol.</p><p>Type locality: Kruger National Park, N’Wanetsi: <named-content xmlns:xlink="http://www.w3.org/1999/xlink" content-type="dwc:verbatimCoordinates" xlink:type="simple">24°27'30.56"S, 31°58'35.30"E</named-content> altitude 171 m.</p></tp:treatment-sec><tp:treatment-sec sec-type="Diagnosis"><title>Diagnosis.</title><p><bold>Males.</bold> shape: Elongate oval; colour yellowish-light brown.</p><p><italic>Dorsal region</italic>. Sclerite <bold><italic>D</italic>:</bold> polygon network microsculpture, from sagittal zone towards posterior; <italic>bp</italic>, <italic>oc</italic>, <italic>a<sub>1</sub></italic>, <italic>a<sub>2</sub></italic>, <italic>b<sub>1</sub></italic>, <italic>b<sub>2</sub></italic> setae. Lyrifissure <italic>ly</italic> situated near <italic>op</italic> and <italic>ia</italic> behind <italic>a<sub>2</sub></italic>; cuticular stria surrounding lyrifissures on ovoid sclerite.</p><p>Basal zone of U-shaped depression harboring depressed area numbered 1. Depressed area 2 behind the bothridium. Antiaxially and behind <italic>po</italic>, paired anterior eyes, with convex cornea and ovoid, slightly concave posterior eye. Angle between <italic>oa</italic> and <italic>op</italic> 90 degrees. Zone of very complex microstructure surrounding <italic>oa</italic> and <italic>op</italic>. Depressed area 3 behind 2; depressed area 4 between <italic>a<sub>1</sub></italic>, <italic>a<sub>2</sub></italic> setae. Depressed area 5 behind this zone, with lyrifissure <italic>ia</italic>. Near posterior limit of aspidosoma, setae <italic>b<sub>1</sub></italic>, <italic>b<sub>2</sub></italic> with depressed area 6 between them. Cheliceral setae: <italic>cha</italic>, simple; <italic>chb</italic> bifid. Other setae neotrichous. Sclerite <bold><italic>P</italic></bold> complete, polyhedral network microsculpture; depressed area 7 situated anteriorly near transversal furrow; depressed area 8 behind <italic>c<sub>2</sub></italic> setae; 9 behind <italic>d<sub>2</sub></italic> at level of <italic>e<sub>3</sub></italic> setae.</p><p><italic>Ventral region</italic>. Epimeric formula (2, 2, 3, 3); three pairs of aggenital setae; progenital lips, five pairs of setae. Along paraxial edge a line of short setae. Four pairs of anal setae; four pairs of adanal setae; five pairs of <italic>ps</italic> setae; lyrifissure <italic>ih</italic> clearly visible. All legs with apoteles, three heteromorphic claws, one pair isomorphic, another small unpaired medial hook. Paired claws with two different types of barbs one triangular with tooth-like appearance; another thin curved barb. Hypertrophic setae on leg I, tibia and tarsi; tibial claw I present.</p><p><bold>Females.</bold> Shape: elongate oval, color: light yellow</p><!--PageBreak--><p><italic>Dorsal region</italic>. Three sclerites: anterior (<bold><italic>A</italic></bold>), middle (<bold><italic>M</italic></bold>), posterior (<bold><italic>P</italic></bold>). Striated transversal furrrow separating sclerites. <bold><italic>A</italic></bold> unmpaired, triangular, anterior part rectangularly shaped. Bothridium, trichobothria, anterior eye, posterior eye, setae <italic>po</italic>, <italic>a<sub>1</sub></italic>, <italic>a<sub>2</sub></italic>; depressed areas 1, 2, 3, 4 present. <bold><italic>M</italic></bold> paired, rectangular to ovoid, <italic>b<sub>1</sub></italic>, <italic>b<sub>2</sub></italic>, setae; depressed areas 5, 6 present. <bold><italic>P</italic></bold> variable; several possibilities from one unique unpaired sclerite or divided into series of microsclerites. First case: sclerite <bold><italic>P</italic></bold> unique, unpaired, with <italic>c<sub>1</sub></italic>, <italic>c<sub>2</sub></italic>, <italic>d<sub>1</sub></italic>, <italic>d<sub>2</sub></italic>, <italic>e<sub>1</sub></italic>, <italic>e<sub>2</sub></italic>, <italic>e<sub>3</sub></italic> and depressed areas 7, 8, 9; lyrifissures <italic>im</italic>, <italic>ip</italic>. Second case: sclerite <bold><italic>P</italic></bold> divided into five paired microsclerites and one unpaired microsclerite. Paired microsclerites: one rounded, with <italic>c<sub>1</sub></italic>, <italic>c<sub>2</sub></italic>, setae and depressed areas 7, 8; one small ovoid microsclerite with only <italic>d<sub>1</sub></italic> setae; one small ovoid with <italic>d<sub>2</sub></italic> setae. Lyrifissures (<italic>im</italic>, <italic>ip</italic>) are isolated and surrounded by microsclerites. Unpaired crescent-shaped microsclerite with <italic>e<sub>1</sub></italic>, <italic>e<sub>2</sub></italic>, <italic>e<sub>3</sub></italic> setae and depressed area 9. Epimeric formulae (3-3-2-3). Aggenital sclerite triangular, three pairs of setae. Progenital lips 5-7 pairs of setae; paraxial edge numerous aligned setae. Setae <italic>ad</italic>, <italic>an</italic>, and <italic>ps</italic> as in male. Only leg IV presenting sexual modifications with large number of hypertrophic setae and isomorphic apotele claws. Legs I, II, III, heteromorphic apotele.</p></tp:treatment-sec><tp:treatment-sec sec-type="Description"><title>Description.</title><p><bold><italic>Measurements</italic>:</bold> <italic>Males</italic> SEM: 618 μm (615–646) × 215 (213–227) μm (material used for SEM studies not deposited).</p><p>LM: 628 μm (622–645) × 315 μm (297–322) (measurements of specimens deposited in Museum National d’Histoire Naturelle, France, and Geneva Natural History Museum, Switzerland.</p><p><italic>Females</italic> SEM: 658 μm (656-664) × 301μm (296–306) (material used for SEM studies not deposited).</p><p>LM: 651 μm (643–657) × 325 μm (322–335) (measurements of specimens deposited in Museum National d’Histoire Naturelle, France, and Geneva Natural History Museum, Switzerland).</p><p><bold><italic>Shape</italic>:</bold> elongate oval; <bold>Male:</bold> <xref ref-type="fig" rid="F1">Figures 1A, B</xref>; <xref ref-type="fig" rid="F2">2A</xref>; <bold>Female:</bold> <xref ref-type="fig" rid="F8">Figures 8A, B</xref>; <xref ref-type="fig" rid="F9">9A</xref></p><fig id="F1" position="float" orientation="portrait"><label>Figure 1.</label><caption><p><italic><tp:taxon-name>Nannodromus reveilleti</tp:taxon-name></italic> gen. n., sp. n. Male. <bold>A</bold> dorsal view <bold>B</bold> ventral view. Scale bar: <bold>A</bold>, <bold>B</bold> = 130 μm.</p></caption><graphic xmlns:xlink="http://www.w3.org/1999/xlink" xlink:href="ZooKeys-378-017-g001.jpg" position="float" orientation="portrait" xlink:type="simple"/></fig><fig id="F2" position="float" orientation="portrait"><label>Figure 2.</label><caption><p><italic><tp:taxon-name>Nannodromus reveilleti</tp:taxon-name></italic> gen. n., sp. n. Male. <bold>A</bold> dorsal view <bold>B</bold> frontal view <bold>C</bold> lateral view aspidosoma, anterior part <bold>D–E</bold> Prodorsal paired processes, details. Scale bar: <bold>A</bold> = 200 μm; <bold>B</bold> = 50 μm; <bold>C</bold> = 20 μm; <bold>D</bold> = 10 μm; <bold>E</bold> = 10 μm.</p></caption><graphic xmlns:xlink="http://www.w3.org/1999/xlink" xlink:href="ZooKeys-378-017-g002.jpg" position="float" orientation="portrait" xlink:type="simple"/></fig><p><bold><italic>Color</italic>:</bold> specimens without cerotegument yellowish-light brown, slightly shiny when observed in reflected light. Males vaguely yellowish.</p></tp:treatment-sec><tp:treatment-sec sec-type="Integument"><title>Integument.</title><p>SEM-studies assisted greatly in complementing LM observations, particularly in studies of cuticular microsculpture and gender differences.</p><p><bold>Males</bold> (LM and SEM observations).</p><p><italic>Dorsal region</italic>: two clearly discernible sclerites (<bold><italic>D</italic></bold>, dorsal and <bold><italic>P</italic></bold>, posterior). Conspicuous transversal furrow, separating sclerites, situated at level of legs IV. Transversal furrow constituted by a series of fine parallel cuticular striae (<xref ref-type="fig" rid="F1">Figures 1A</xref>; <xref ref-type="fig" rid="F2">2A</xref>).</p><p>Sclerite <bold><italic>D</italic></bold> presenting a series of well-defined depressed areas, the first (<xref ref-type="fig" rid="F1">Figures 1A</xref>, <xref ref-type="fig" rid="F2">2A</xref>, <xref ref-type="fig" rid="F3">3A</xref>) indicated by number 1, is unpaired, situated in U-shaped depression (indicated by white arrow) (<xref ref-type="fig" rid="F2">Figures 2B</xref>; <xref ref-type="fig" rid="F3">3A</xref>), placed at level of the trichobothria and slightly behind dorsal paired processes (<italic>PDP</italic>) (<xref ref-type="fig" rid="F1">Figures 1A</xref>, <xref ref-type="fig" rid="F2">2A</xref>; <xref ref-type="fig" rid="F3">3A</xref>); microsculpture of depressed area constituted by fine cuticular striae (<xref ref-type="fig" rid="F3">Figures 3A</xref>; <xref ref-type="fig" rid="F8">8C</xref>) (in both sexes and in all cases the depressed areas display similar microsculpture). All other depressed areas on this sclerite paired: second depression (smaller than first) (<xref ref-type="fig" rid="F1">Figure 1A</xref> indicated by 2 and simple arrow) between anterior eye (<italic>oa</italic>) and trichobothria (<italic>bp</italic>). Third depression (indicated by 3) situated posterior and paraxially to posterior eye (<italic>op</italic>). Series of three aligned depressions (4-6) of similar type between setae <italic>a<sub>1</sub></italic> and <italic>a<sub>2</sub></italic> to <italic>b<sub>1</sub></italic> and <italic>b<sub>2</sub></italic> (<xref ref-type="fig" rid="F1">Figure 1A</xref>).</p><fig id="F3" position="float" orientation="portrait"><label>Figure 3.</label><caption><p><italic><tp:taxon-name>Nannodromus reveilleti</tp:taxon-name></italic> gen. n., sp. n. <bold>A+C</bold> male <bold>B+D</bold> female <bold>A</bold> frontal view (LM observation) <bold>B</bold> frontal view (SEM observation) <bold>C</bold> chelicerae left (SEM observation), paraxial view <bold>D</bold> chelicerae (SEM observation), inferior and superior digits. Scale bar: <bold>A</bold>, <bold>B</bold>, <bold>C</bold> = 50 μm; <bold>D</bold> = 10 μm.</p></caption><graphic xmlns:xlink="http://www.w3.org/1999/xlink" xlink:href="ZooKeys-378-017-g003.jpg" position="float" orientation="portrait" xlink:type="simple"/></fig><p>Conspicuous area with irregular polygon network (<xref ref-type="fig" rid="F1">Figure 1A</xref>) situated in sagittal zone behind <italic>PDP</italic>, between both <italic>bp</italic>, and zone delimited by <italic>oc</italic> and setae <italic>a<sub>1</sub></italic>, <italic>a<sub>2</sub></italic>, <italic>b<sub>1</sub></italic>, <italic>b<sub>2</sub></italic> towards the transversal furrow.</p><p>Chelicerae (<xref ref-type="fig" rid="F2">Figures 2B</xref>, <xref ref-type="fig" rid="F3">3A</xref>, <xref ref-type="fig" rid="F3">3B</xref>, <xref ref-type="fig" rid="F3">3C</xref>, <xref ref-type="fig" rid="F3">3D</xref>, <xref ref-type="fig" rid="F4">4B</xref>) and zone adjacent to <italic>bp</italic> at base of <italic>PDP</italic>, surrounding naso (<italic>na</italic>) and near peritremal zone (<italic>per</italic>) presenting very fine striated cuticular surface (<xref ref-type="fig" rid="F2">Figures 2B, C, D</xref>; <xref ref-type="fig" rid="F3">3A</xref>, <xref ref-type="fig" rid="F4">4A</xref>).</p><fig id="F4" position="float" orientation="portrait"><label>Figure 4.</label><caption><p><italic><tp:taxon-name>Nannodromus reveilleti</tp:taxon-name></italic> gen. n., sp. n. <bold>A, B</bold> Male <bold>C</bold> Female <bold>A</bold> anterior region with antiaxial view of right chelicera <bold>B</bold> left chelicera, paraxial view <bold>C</bold> left chelicera, paraxial view. Scale bar: <bold>A</bold>, <bold>B</bold>, <bold>C</bold> = 100 μm.</p></caption><graphic xmlns:xlink="http://www.w3.org/1999/xlink" xlink:href="ZooKeys-378-017-g004.jpg" position="float" orientation="portrait" xlink:type="simple"/></fig><fig id="F5" position="float" orientation="portrait"><label>Figure 5.</label><caption><p><italic><tp:taxon-name>Nannodromus reveilleti</tp:taxon-name></italic> gen. n., sp. n. Male. Leg I <bold>A</bold> dorsal view <bold>B</bold> lateral view, distal paraxial segments <bold>C</bold> lateral view tarsus I, paraxial. Scale bar: <bold>A</bold>, <bold>B</bold> = 100 μm; <bold>A’</bold>, <bold>C’</bold> = 50 μm.</p></caption><graphic xmlns:xlink="http://www.w3.org/1999/xlink" xlink:href="ZooKeys-378-017-g005.jpg" position="float" orientation="portrait" xlink:type="simple"/></fig><p>Several tendon attachment areas (<italic>at</italic>) clearly distinguishable (LM) between depressed zones 2-3 and 5-6 (<xref ref-type="fig" rid="F1">Figure 1A</xref>).</p><p>Two lyrifissures: <italic>ly</italic> situated near and behind <italic>op</italic>, between them and 3rd depressed area (<xref ref-type="fig" rid="F1">Fig. 1A</xref>), <italic>ia</italic> situated behind <italic>a<sub>2</sub></italic> setae. Finely striated cuticular striae surrounding both lyrifissures, situated on ovoid sclerite of similar type to <xref ref-type="fig" rid="F10">Figures 10C, D</xref>.</p><!--PageBreak--><p>Posterior sclerite <bold><italic>P</italic></bold> presenting conspicuous polygon network, extending to neighboring transversal furrow adjacent to posterior zone including setae <italic>e<sub>1</sub></italic>, <italic>e<sub>2</sub></italic>, <italic>e<sub>3</sub></italic>.</p><p>Three conspicuous depressed zones observed on sclerite: one antiaxially situated near transversal furrow (indicated by 7), two others between <italic>c<sub>2</sub></italic> and <italic>d<sub>2</sub></italic> setae (indicated by 8), with third in front of <italic>d<sub>2</sub></italic> and at level of <italic>e<sub>3</sub></italic> seta (indicated by 9). A line of several <italic>at</italic> situated antiaxially to <italic>c<sub>1</sub></italic> setae and another group of <italic>at</italic> situated antaxially to <italic>d<sub>1</sub></italic> setae (<xref ref-type="fig" rid="F1">Figure 1A</xref>).</p><p>Legs appear smooth but in SEM, series of very fine aligned striae and polygon network visible (<xref ref-type="fig" rid="F6">Figures 6C, D, E, F</xref>).</p><fig id="F6" position="float" orientation="portrait"><label>Figure 6.</label><caption><p><italic><tp:taxon-name>Nannodromus reveilleti</tp:taxon-name></italic> gen. n., sp. n. Leg I. Male <bold>A</bold> tarsus I lateral left paraxial view <bold>B</bold> tarsus I dorsal view <bold>C</bold> genu, lateral view <bold>D</bold> tibia lateral left paraxial view <bold>E</bold> tibia, detail, paraxial left <bold>F</bold> tibia left dorsal view. Scale bar: <bold>A</bold>, <bold>B</bold> = 10 μm; <bold>C</bold> = 20 μm; <bold>D</bold> = 20 μm, <bold>E</bold> = 10 μm; <bold>F</bold> = 20 μm.</p></caption><graphic xmlns:xlink="http://www.w3.org/1999/xlink" xlink:href="ZooKeys-378-017-g006.jpg" position="float" orientation="portrait" xlink:type="simple"/></fig><p><bold>Females. LM observations</bold> (<xref ref-type="fig" rid="F7">Figure 7</xref>). Three sclerites present: <bold><!--PageBreak--><italic>A</italic>, <italic>M</italic></bold>, <bold><italic>P. A</italic></bold> with four depressed areas (1-4), one unpaired (1) situated at sagittal plane in depressed U–zone. Three pairs; the second (2) situated close to and in front of <italic>po</italic>; third (3) paraxial pair situated near <italic>ly</italic>, the last pair (4) situated between <italic>a<sub>2</sub></italic> and <italic>a<sub>1</sub></italic> setae (<xref ref-type="fig" rid="F7">Figure 7A</xref>). Paired microsclerite <bold><italic>M</italic></bold> presenting lyrifissure <italic>ia</italic>, with two well defined paired depressed areas (5, 6), situated paraxially in front of and behind <italic>b<sub>2</sub></italic> setal level.</p><fig id="F7" position="float" orientation="portrait"><label>Figure 7.</label><caption><p><italic><tp:taxon-name>Nannodromus reveilleti</tp:taxon-name></italic> gen. n., sp. n. Female. <bold>A</bold> dorsal view <bold>B</bold> ventral view. Scale bar: <bold>A</bold>, <bold>B</bold> = 200 μm.</p></caption><graphic xmlns:xlink="http://www.w3.org/1999/xlink" xlink:href="ZooKeys-378-017-g007.jpg" position="float" orientation="portrait" xlink:type="simple"/></fig><p>Transversal furrow exhibiting finely striated cuticular microsculpture, between sclerites <bold><italic>M</italic></bold> and <bold><italic>P</italic>.</bold></p><p>Three depressed areas (7, 8, 9) on sclerite <bold><italic>P</italic></bold>; one (7) situated anteriorly, near anterior border and close to lyrifissure <italic>im</italic>; second depressed area (8) paraxially close to seta <italic>c<sub>2</sub></italic>. The third (9) situated behind <italic>d<sub>2</sub></italic> and at level of <italic>e<sub>3</sub></italic> setae. Lyrifissure <italic>ip</italic> situated between <italic>c<sub>2</sub></italic> and <italic>d<sub>2</sub></italic> setae. Several <italic>at</italic> in semi-circular line situated between setae <italic>d<sub>2</sub></italic> and <italic>e<sub>3</sub></italic>.</p><p><bold>SEM observations</bold> (<xref ref-type="fig" rid="F8">Figures 8</xref>, <xref ref-type="fig" rid="F10">10</xref>). Very complex microsculpture of sclerite <bold><!--PageBreak--><italic>A</italic>:</bold> striated with small polygonate pattern (<xref ref-type="fig" rid="F8">Figure 8B</xref>) in zone near <italic>bp</italic>. Area surrounding <italic>oa</italic> and <italic>op</italic>, and near <italic>po</italic> setae, polygonate (general view <xref ref-type="fig" rid="F8">Fig. 8D</xref>), but with variable network type and cell shape (<xref ref-type="fig" rid="F9">Figures 9B, E, F</xref>). Sclerite <bold><italic>M</italic></bold> with two depressed areas (numbered 5, 6) slightly visible; lyrifissure <italic>ia</italic> situated outside sclerite. Large transversal furrow with finely striated cuticular ornamentations completely separating sclerites <bold><italic>A</italic></bold> and <bold><italic>P</italic>.</bold></p><fig id="F8" position="float" orientation="portrait"><label>Figure 8.</label><caption><p><italic><tp:taxon-name>Nannodromus reveilleti</tp:taxon-name></italic> gen. n., sp. n. Female. <bold>A</bold> dorsal view <bold>B</bold> trichobothrium <bold>C</bold> microsculpture depressed area <bold>D</bold> the two left eyes: the anterior normal with a convex cornea, the posterior regressed or modified and probably dedicated to another function. Scale bar: <bold>A</bold> = 200 μm; <bold>B</bold> = 10 μm; <bold>C</bold> = 20 μm; <bold>D</bold> = 30 μm.</p></caption><graphic xmlns:xlink="http://www.w3.org/1999/xlink" xlink:href="ZooKeys-378-017-g008.jpg" position="float" orientation="portrait" xlink:type="simple"/></fig><fig id="F9" position="float" orientation="portrait"><label>Figure 9.</label><caption><p><italic><tp:taxon-name>Nannodromus reveilleti</tp:taxon-name></italic> gen. n., sp. n. Female. <bold>A</bold> anterior eye, cornea <bold>B</bold> microsculpture, zone surrounding <italic>po</italic> setae <bold>C</bold> lyrifissure, <italic>ia</italic> <bold>D</bold> lyrifissure <italic>im</italic> <bold>E</bold>, <bold>F</bold> microsculpture around ocular zone. Scale bar: <bold>A</bold> = 5 μm; <bold>B</bold> = 20 μm; <bold>C</bold>, <bold>D</bold> = 20 μm; <bold>E</bold> = 10 μm; <bold>F</bold> = 10 μm.</p></caption><graphic xmlns:xlink="http://www.w3.org/1999/xlink" xlink:href="ZooKeys-378-017-g009.jpg" position="float" orientation="portrait" xlink:type="simple"/></fig><fig id="F10" position="float" orientation="portrait"><label>Figure 10.</label><caption><p><italic><tp:taxon-name>Nannodromus reveilleti</tp:taxon-name></italic> gen. n., sp. n. Female/Male. <bold>A</bold> posterior view, female <bold>B</bold> posterior view, male <bold>C</bold> female, genito-anal zone <bold>D</bold> legs IV, female, view from above, several setae are lost <bold>E</bold> female, anterior zone tarsus I. Scale bar: <bold>A</bold> = 50 μm <bold>B</bold> = 70 μm; <bold>C</bold> = 50 μm; <bold>D</bold> = 100 μm; <bold>E</bold> = 40 μm, <bold>F</bold> = 10 μm.</p></caption><graphic xmlns:xlink="http://www.w3.org/1999/xlink" xlink:href="ZooKeys-378-017-g010.jpg" position="float" orientation="portrait" xlink:type="simple"/></fig><p>Sclerite <bold><italic>P</italic></bold> in this specimen divided into several sclerites; one anterior with lyrifissure <italic>im</italic> and two depressed zones (numbered 7, 8) (<xref ref-type="fig" rid="F8">Figure 8A</xref>). Behind this anterior sclerite; two small ovoid-circular sclerites, at base of setae <italic>d<sub>1</sub></italic> and <italic>d<sub>2</sub></italic> respectively, striated cuticular ornamentations surrounding each sclerite.</p><p>Each lyrifisure <italic>ly</italic>, <italic>ia</italic>, <italic>im</italic> and <italic>ip</italic> (<xref ref-type="fig" rid="F8">Figure 8A</xref>), with a small rounded sclerite, surrounded by striated cuticular pattern (<xref ref-type="fig" rid="F9">Figures 9C, D</xref>).</p><!--PageBreak--><p>Final sclerite, in posterior position, presenting a paired depression (numbered 9) (<xref ref-type="fig" rid="F8">Figures 8A</xref>; <xref ref-type="fig" rid="F10">10A</xref>).</p><p><bold>Remarks.</bold> Variation observed in the female dorsal region with LM and SEM (<xref ref-type="fig" rid="F6">Figure 6</xref>, <xref ref-type="fig" rid="F7">7</xref>) caused interpretive difficulties, as the number of sclerites visible under SEM differed from LM observations.</p><p>Only sclerite <bold><italic>P</italic></bold> (<xref ref-type="fig" rid="F8">Figure 8A</xref>) was visible in our initial LM observation and a divided sclerite in SEM observation (<xref ref-type="fig" rid="F9">Figure 9B</xref>). Further observations were deemed necessary, and though a number of specimens were available for study, it was considered insufficient to address the problem. P.D. Theron re-sampled in the type locality, on the same rock, and several security measures were taken to ensure we studied the same species, that we collected adult females, and that we worked with a series of specimens of the same species. We identically reproduced previous studies in LM and SEM. Males obtained in each sample did not present deviations to characteristics as pointed out.</p><p>We considered several possibilities: 1) the existence of large intraspecific variability in the number of sclerites in zone <bold><italic>P</italic>:</bold> sclerites may be more or less visible in animals of different ages, for this reason when using light microsocopy with recently hatched specimens, and when working with lactic acid, these structures appear faintly visible or are invisible. These slightly visible sclerites are most often observed in SEM microscopy. 2) It is possible that populations with different numbers of sclerites exist. 3) Due to the succession of generations over several months, it is possible that populations exist in which the coalescence of elementary sclerites to make up a large scutum is more or less progressed.</p><p><xref ref-type="fig" rid="F7">Figures 7A</xref> and <xref ref-type="fig" rid="F8">8A</xref> illustrate the the two extremes: one with only one sclerite <bold><italic>P</italic></bold> (<xref ref-type="fig" rid="F7">Figure 7A</xref>), and one with several sclerites (<xref ref-type="fig" rid="F8">Figure 8A</xref>), but it is necessary to indicate that we observed a comprehensive range between these two.</p><p>These issues prove the importance of using both complementary technologies (LM and SEM) as well as a large number of specimens as a unique solution to resolve this type of problem.</p></tp:treatment-sec><tp:treatment-sec sec-type="Dorsal region"><title>Dorsal region.</title><p><bold>Males.</bold> General body aspects differ greatly between <italic><tp:taxon-name>Bovidromus roussouwi</tp:taxon-name></italic>, <italic><tp:taxon-name>Rhinodromus lootsi</tp:taxon-name></italic> and <italic><tp:taxon-name>Nannodromus reveilleti</tp:taxon-name></italic>; the last is more stylized and gives the impression of more compactly built animals.</p><p>Anteriorly the aspidosoma presents the naso (<!--PageBreak--><italic>na</italic>), globular shaped with reticulate surface; the trichobothrium (<italic>bn</italic>) is simple (<xref ref-type="fig" rid="F1">Figures 1A</xref>, <xref ref-type="fig" rid="F2">2B</xref>, <xref ref-type="fig" rid="F3">3A</xref>, <xref ref-type="fig" rid="F4">4A</xref>). Males exhibit important particularities in the anterior zone relating to accentuated sexual dimorphism (<xref ref-type="fig" rid="F1">Figures 1A</xref>, <xref ref-type="fig" rid="F2">2A</xref>, <xref ref-type="fig" rid="F3">3A</xref>, <xref ref-type="fig" rid="F4">4A</xref>). An expanded paired process (<xref ref-type="fig" rid="F2">Figure 2A</xref>) plays an important role in sexual behaviour and spermatophore transfer (<xref ref-type="bibr" rid="B5">Alberti et al. 2007</xref>, <xref ref-type="bibr" rid="B1">2010</xref>; <xref ref-type="bibr" rid="B8">Coineau 1974</xref>, <xref ref-type="bibr" rid="B9">1976</xref>; <xref ref-type="bibr" rid="B10">Coineau and Kovoor 1982</xref>; <xref ref-type="bibr" rid="B12">Coineau et al. 2006</xref>). Digitiform dorsal paired processes (<italic>PDP</italic>) (in dorsal view) (<xref ref-type="fig" rid="F2">Figure 2A</xref>) appear “sabot-shaped” with rounded, upwards arching apical zone (<xref ref-type="fig" rid="F2">Figure 2C</xref>), cylindrical in frontal view with a paraxially directed blunt horn (<xref ref-type="fig" rid="F2">Figure 2B</xref>), apical part curving upwards (<xref ref-type="fig" rid="F2">Figures 2A, C</xref>; <xref ref-type="fig" rid="F3">3A</xref>). The <italic>PDP</italic>, presenting setae <italic>pa</italic> situated basally, lateral, antiaxial with length of 20 µm (22.4-19.3) (<xref ref-type="fig" rid="F2">Figures 2C, D</xref>, <xref ref-type="fig" rid="F3">3A</xref>), coated by very small asperities. Both <italic>PDP</italic>, are parallel, slightly diverging (<xref ref-type="fig" rid="F2">Figures 2B</xref>, <xref ref-type="fig" rid="F3">3A</xref>), conspicuous U-shaped depression behind them in saggital position, harboring numbered 1 depressed area in basal zone (<xref ref-type="fig" rid="F1">Figures 1A</xref>, <xref ref-type="fig" rid="F2">2B</xref>, <xref ref-type="fig" rid="F3">3A</xref>). The paraxial extremities of U-depression extending in a rounded elevation which houses the trichobothrium <italic>bp</italic> (<xref ref-type="fig" rid="F2">Figures 2B</xref>, <xref ref-type="fig" rid="F3">3A</xref>, <xref ref-type="fig" rid="F4">4A</xref>).</p><p>Simple bothridium and <!--PageBreak--><italic>bp</italic> with asperities (<xref ref-type="fig" rid="F8">Figure 8B</xref>). Depressed area 2 behind bothridium (<xref ref-type="fig" rid="F1">Figure 1A</xref>); slightly antiaxially and behind depressed area, 2 small setae <italic>po</italic> (±10 µm length), covered with small asperities (<xref ref-type="fig" rid="F9">Figure 9B</xref>) are present. Antiaxially and behind <italic>po</italic>, paired eyes <italic>oa</italic> (anterior eye) and <italic>op</italic> (posterior eye) (<xref ref-type="fig" rid="F1">Figures 1A</xref>, <xref ref-type="fig" rid="F2">2A</xref>, <xref ref-type="fig" rid="F8">8D</xref>, <xref ref-type="fig" rid="F9">9A</xref>) present. Paired eyes show no observable differences between sexes. The <italic>oa</italic> is an ovoid structure of 15 µm diameter. Small furrow (<xref ref-type="fig" rid="F8">Figure 8D</xref>) surrounding convex cornea. Cornea situated in small depressed area, presenting a surface of vermiculate ornamentations (<xref ref-type="fig" rid="F9">Figure 9A</xref>). Ventrally and posterior to <italic>oa</italic>, <italic>op</italic> observed as an ovoid structure, slightly concave, well delimited by a surrounding line. The <italic>op</italic> exhibiting a particular microsculpture (<xref ref-type="fig" rid="F8">Figure 8D</xref>). The angle between <italic>oa</italic> and <italic>op</italic> is 90 degrees. The zone around <italic>oa</italic> and <italic>op</italic> exhibits very complex microsculpture (<xref ref-type="fig" rid="F8">Figure 8D</xref>) as illustrated in <xref ref-type="fig" rid="F9">Figure 9F</xref>. Microsculpture of zone surrounding <italic>po</italic> setae complex (<xref ref-type="fig" rid="F9">Figure 9B, E</xref>): behind and around <italic>op</italic> as in <xref ref-type="fig" rid="F9">Figure 9E</xref>; in this same <xref ref-type="fig" rid="F9">Figure</xref>, on the anterior side, striated cuticular network extending laterally to setae <italic>po</italic> and in front of and behind bothridia, extending to <italic>PDP</italic> (<xref ref-type="fig" rid="F2">Figs 2C</xref>, <xref ref-type="fig" rid="F4">4A</xref>).</p><!--PageBreak--><p>Setae <italic>a<sub>1</sub></italic>, <italic>a<sub>2</sub></italic>, and depressed zone 4: close to the posterior limit of the aspidosoma, setae <italic>b<sub>1</sub></italic>, <italic>b<sub>2</sub></italic> and depressed area 6 are observed. Relative lengths of setae <italic>po</italic>, <italic>a</italic>, and <italic>b</italic> are: <italic>po</italic> &lt; <italic>a<sub>1</sub></italic>, <italic>a<sub>2</sub></italic> &lt; <italic>b<sub>1</sub></italic>, <italic>b<sub>2</sub></italic>.</p><p>Gnathosoma (<xref ref-type="fig" rid="F2">Figures 2B</xref>; <xref ref-type="fig" rid="F3">3A, B</xref>; <xref ref-type="fig" rid="F4">4A</xref>): buccal structure comparable to that of <italic><tp:taxon-name>Saxidromus delamaraei</tp:taxon-name></italic> (Coineau &amp; Naudo, 1986), <italic><tp:taxon-name>Bovidromus roussouwi</tp:taxon-name></italic> <xref ref-type="bibr" rid="B12">Coineau et al. 2006</xref> and <italic><tp:taxon-name>Rhinodromus lootsi</tp:taxon-name></italic> <xref ref-type="bibr" rid="B12">Coineau et al. 2006</xref> with four lips, with a particular disposition of the lateral lips with coaptation on ventral and paraxial zones and showing lamellar fringe expansions (“lacinulae”) (<italic>la</italic>) (<xref ref-type="fig" rid="F3">Figure 3B</xref>).</p><p>Chelicerae (male and female) (<xref ref-type="fig" rid="F2">Figures 2B</xref>; <xref ref-type="fig" rid="F3">3A, B, C</xref>; <xref ref-type="fig" rid="F4">4A, B, C</xref>) show lineate to ruminate microsculpture (<xref ref-type="fig" rid="F3">Figs 3B, C</xref>), cheliceral body a large, broad hump, very similar in both sexes (<xref ref-type="fig" rid="F4">Figure 4B, C</xref>). Positions and number of setae are very specific with some similarities and in other respects large differences: in common they have simple <italic>cha</italic> setae and bifid <italic>chb</italic>. Numbers of other setae differ significantly with only four in females; and males presenting a very rare form of neotrichy. This secondary multiplication of setae is a significant phenomenon, resulting in 16 to 20 setae. This bristle assembly forms a veritable brush, paraxially situated.</p><p>The denticulate, sickle-shaped inferior digit <italic>mi</italic>, situated opposite the superior digit <italic>ms</italic>, is an important primitive character indicated by <xref ref-type="bibr" rid="B14">Grandjean 1949</xref>, <xref ref-type="bibr" rid="B8">Coineau 1974</xref> and <xref ref-type="bibr" rid="B12">Coineau et al. 2006</xref>. Blade <italic>n</italic> on paraxial surface of digit <italic>im</italic> situated on the distal zone of the inferior margin. Blade <italic>n</italic>, the <italic>la</italic> and the positions of <italic>mi</italic> and <italic>ms</italic>, may play an important role in feeding.</p><p>Transversal furrow establishing the posterior limit of sclerite <bold><italic>D</italic>.</bold> The posterior dorsal part is composed of one undivided sclerite <bold><italic>P</italic>.</bold></p><p>Sclerite <bold><italic>P</italic></bold> (<xref ref-type="fig" rid="F1">Figures 1A</xref>, <xref ref-type="fig" rid="F2">2A</xref>), presenting three pairs of depressed areas; seven pairs of setae (<italic>c<sub>1</sub></italic>, <italic>c<sub>2</sub></italic>, <italic>d<sub>1</sub></italic>, <italic>d<sub>2</sub></italic>, <italic>e<sub>1</sub></italic>, <italic>e<sub>2</sub></italic>, <italic>e<sub>3</sub></italic>), lyrifissures <italic>im</italic> and <italic>ip</italic> and two tendon attachments. Depressed area 9 clearly visible in SEM and hardly observable by LM.</p><p><bold>Female.</bold> Dorsal region differs greatly from that of the male. The female displaying two well defined sclerites <bold><italic>A</italic></bold> and <bold><italic>M</italic></bold> (<xref ref-type="fig" rid="F6">Fig. 6A</xref>, <xref ref-type="fig" rid="F7">7A</xref>), separated by two transverse furrows. One at level of posterior zone of leg IV and another at the level of the space between epimeres III and IV. A third sclerite <bold><italic>P</italic></bold> (<xref ref-type="fig" rid="F6">Fig. 6A</xref>, <xref ref-type="fig" rid="F7">7A</xref>) situated behind the second transversal furrow; considerable variation was observed in this sclerite. Only two examples of the most extreme variations are illustrated: <xref ref-type="fig" rid="F7">Figure 7A</xref> with only one undivided sclerite <bold><italic>P</italic></bold> with anterolateral incisions, and <xref ref-type="fig" rid="F8">Figure 8A</xref> with sclerite <bold><italic>P</italic></bold> divided into four paired and one unpaired microsclerites. Several variations between the two extremes were observed, sclerites are more or less visible but asymmetric variations were never found.</p><p>Sclerite <bold><italic>A</italic>:</bold> unpaired structure, triangular to polyhedral; setae <italic>pa</italic> situated anteriorly to <italic>bo</italic>; depressed area 1 (unpaired) situated in sagittal plane, behind depressed area 2 (paired); this last area situated in front of and close to setae <italic>po</italic>. The <italic>oc</italic>, <italic>op</italic>, <italic>ly</italic>, the microsculpture and depressed area 3 (paired) is similar to male. In the posterior zone and near the first transversal furrow, we observed setae <italic>a<sub>1</sub></italic>, <italic>a<sub>2</sub></italic>, and the 4 paired depressed areas (<xref ref-type="fig" rid="F8">Figure 8A</xref>).</p><p>Paired sclerite <bold><italic>M</italic></bold>, ovoid to rectangularly shaped, situated between first and second transverse furrows: <italic>ia</italic> situated in anterior antiaxial angle of the sclerite; two depressed areas (5, 6) aligned longitudinally, and setae <italic>b<sub>1</sub></italic> and <italic>b<sub>2</sub></italic>.</p><!--PageBreak--><p>Sclerite <italic>P</italic> (<xref ref-type="fig" rid="F7">Figures 7A</xref>; <xref ref-type="fig" rid="F8">8A</xref>) can be observed with either of two characteristics: 1) unique unpaired sclerite (<xref ref-type="fig" rid="F6">Figure 6A</xref>) presenting shape, structure, setal disposition (<italic>c<sub>1</sub></italic>, <italic>c<sub>2</sub></italic>, <italic>d<sub>1</sub></italic>, <italic>d<sub>2</sub></italic>, <italic>e<sub>1</sub></italic>, <italic>e<sub>2</sub></italic>, <italic>e<sub>3</sub></italic>) and depressed areas (7, 8, 9) similar to male (<xref ref-type="fig" rid="F1">Figure 1A</xref>). 2). Paired ovoid to polyhedral microsclerite presenting setae <italic>c<sub>1</sub></italic>, <italic>c<sub>2</sub></italic>, depressed areas 7 and 8, and lyrifissure <italic>im</italic>, surrounded by striate microsculpture (<xref ref-type="fig" rid="F8">Figure 8A</xref>), and another paired microsclerite with setae <italic>d<sub>1</sub></italic>, <italic>d<sub>2</sub></italic>. Finally there is an unpaired, crescent-shaped sclerite (<xref ref-type="fig" rid="F8">Figures 8A</xref>, <xref ref-type="fig" rid="F10">10A, B</xref>), clearly discernible in dorsal and posterior views with setae <italic>e<sub>1</sub></italic>, <italic>e<sub>2</sub></italic>, <italic>e<sub>3</sub></italic> and depressed area 9.</p><p>The posterior view permits a clear comparison of the last dorsal sclerite of the two sexes. In the male (<xref ref-type="fig" rid="F10">Figure 10B</xref>) the absence of the dorsal microsclerite containing <!--PageBreak--><italic>e<sub>1</sub></italic>, <italic>e<sub>2</sub></italic>, <italic>e<sub>3</sub></italic> setae is clearly visible; the opposite is found in the female (<xref ref-type="fig" rid="F10">Figure 10A</xref>), where the crescent-shaped microsclerite is perfectly observable. Other ventral sclerites such as <bold><italic>PS</italic></bold> and <bold><italic>AD</italic></bold> and the anal opening are clearly visible in both cases.</p></tp:treatment-sec><tp:treatment-sec sec-type="Ventral region"><title>Ventral region</title><p>(<xref ref-type="fig" rid="F1">Figure 1B</xref>). <bold>Male.</bold> Sternal region bearing setae (<italic>st</italic>) with epimeric formula (3-2-3-3). Aggenital region occupied on either side by a large aggenital sclerite (<bold><italic>AG</italic></bold>), semicircular, with 3 pairs of aggenital setae. Progenital lips surrounding large genital opening, with five pairs of setae. An aligned row of 16 pairs of short setae occurs along paraxial border.</p><p>Anal segment surrounding anal opening (<bold><italic>AN</italic></bold>), with four pairs of setae; adanal segment (<bold><italic>AD</italic></bold>) outwardly more or less bean-shaped with four pairs of adanal setae; more paraxially <bold><italic>PS</italic></bold> segment with five pairs of setae.</p><!--PageBreak--><p>Lyrifissure <italic>ih</italic> clearly visible, slightly closer to the anterior margin of <italic>PS</italic> sclerite</p><p><bold>Female</bold> (<xref ref-type="fig" rid="F7">Figure 7B</xref>; <xref ref-type="fig" rid="F10">10C</xref>). Shape of sternal region resembling that of male; epimeric formulae (3-3-2-3). Aggenital region occupied by large <bold><italic>AG</italic></bold> sclerite, more or less triangularly shaped, with three pairs of simple setae.</p><p>Progenital lips surrounding genital opening with 5-7 pairs of simple setae. Numerous simple setae aligned along paraxial edge. Due to the short distance between the progenital lips and the paraxial edge, and the almost equal lengths of setae, it is difficult to determine the exact number of both types of setae.</p><p>Other segments <bold><italic>AN</italic></bold>, <bold><italic>AD</italic></bold> and <bold><italic>PS</italic></bold>, and the number and disposition of setae are similar to that of male.</p></tp:treatment-sec><tp:treatment-sec sec-type="Legs"><title>Legs.</title><p><bold>Male.</bold> The legs present characteristics of other South African species (<xref ref-type="bibr" rid="B12">Coineau et al. 2006</xref>). Cuticular microsculpture on tibiae and tarsi in the form of linear striae <!--PageBreak-->(<xref ref-type="fig" rid="F6">Figs 6A, B, D</xref>), while for other segments (trochanter, femur, genu) microsculpture is principally a polygonnetwork (<xref ref-type="fig" rid="F6">Figure 6C</xref>), but in the basal zone cuticular striae are always present. Apotele in all legs, with three heteromorphic claws with a pair isomorphics (<!--PageBreak--><italic>ol</italic>), and a small unpaired medial hook (<italic>oc</italic>) (<xref ref-type="fig" rid="F5">Figures 5B, C</xref>; <xref ref-type="fig" rid="F6">6A, B</xref>). Two different types of barbs are presented by the paired claws (indicated in <xref ref-type="fig" rid="F6">Figures 6A, B</xref>, with simple and double arrow): triangularly shaped barbs with a tooth-like appearance of relative length (length 5–7 µm, width in basal zone 1.5–2 µm) (<xref ref-type="fig" rid="F6">Figure 6A, B</xref>, simple arrow); while the other type is a thin curved barbs (indicated <xref ref-type="fig" rid="F6">Figure 6A</xref>, double arrow).</p><p>Leg I of <tp:taxon-name>Saxidromidae</tp:taxon-name> males show secondary sexual characters related to their role during the mating ritual, when lifting the female. They are generally more developed <!--PageBreak-->than that of females. In all four genera tarsus and tibia I constitute a pincer-like structure with grabbing function.</p><p>In <italic><tp:taxon-name>Saxidromus</tp:taxon-name></italic> the conversion to a pincer affects relative movement of the setae, and a depressed soft integumental area allows tethering of legs II and IV of the female close to their base (<xref ref-type="bibr" rid="B9">Coineau 1976</xref>, Figure N, page 239). Amongst males of these three South-African genera the locking of female legs is enhanced by the existence of hypertrophied setae.</p><p><italic><tp:taxon-name>Nannodromus</tp:taxon-name></italic> and <italic><tp:taxon-name>Bovidromus</tp:taxon-name></italic> show a hypertrophied seta on tarsus I, and as in the other genera <italic><tp:taxon-name>Nannodromus</tp:taxon-name></italic> shows a hypertrophied seta (<italic>ot</italic>) at the tip of a true spur (<italic>erg</italic>) (French: ergot) at the tip of the tibia.</p><p><italic><tp:taxon-name>Rhinodromus</tp:taxon-name></italic> exhibits a curved integumental thickening at the level of the upper part of the tibia near the tibiotarsal articulation (<xref ref-type="bibr" rid="B12">Coineau et al. 2006</xref>, Fig. 11C).</p><!--PageBreak--><p>Several differences in sexual dimorphisms are indicated (<xref ref-type="bibr" rid="B12">Coineau et al. 2006</xref>); of which one is the hypertrophied setae. In <italic><tp:taxon-name>Nannodromus reveilleti</tp:taxon-name></italic> these are found on the tibia and tarsi (in Figs indicated as black setae) of the first pairs of legs (<xref ref-type="fig" rid="F5">Figures 5B, C</xref>). Tibia I presenting a tibial claw (<italic>ot</italic>) situated on a protuberance (<italic>erg</italic>) (<xref ref-type="fig" rid="F6">Figs 6D, E, F</xref>).</p><p><bold>Female.</bold> Characteristics of legs similar to those of male, but principal sexual modifications are found in legs IV, not on the first pair as in males.</p><p>Pairs I, II, III (only first pair illustrated, <xref ref-type="fig" rid="F11">Figures 11A, B, C, D</xref>) presenting three heteromorphic claws as do males, also with the presence of two types of barbs (<xref ref-type="fig" rid="F10">Figure 10E</xref>) (see above). Legs IV bearing three isomorphic claws.</p><fig id="F11" position="float" orientation="portrait"><label>Figure 11.</label><caption><p><italic><tp:taxon-name>Nannodromus reveilleti</tp:taxon-name></italic> gen. n., sp. n. Female. Legs I <bold>A</bold>, <bold>B</bold> dorsal view <bold>C</bold>, <bold>D</bold> lateral view. Scale bar: <bold>A, B</bold> = 100 μm; <bold>C–D</bold> = 50 μm.</p></caption><graphic xmlns:xlink="http://www.w3.org/1999/xlink" xlink:href="ZooKeys-378-017-g011.jpg" position="float" orientation="portrait" xlink:type="simple"/></fig><!--PageBreak--><p>Large number of hypertrophic setae (<xref ref-type="fig" rid="F12">Figures 12A, C</xref>) (indicated as black setae or with black arrow depending on the side of the leg on which they are found) on leg pairs IV (<xref ref-type="fig" rid="F12">Figures 12A–D</xref>).</p><fig id="F12" position="float" orientation="portrait"><label>Figure 12.</label><caption><p><italic><tp:taxon-name>Nannodromus reveilleti</tp:taxon-name></italic> gen. n. sp. n. Female Legs IV <bold>A</bold>, <bold>B</bold> dorsal view <bold>C</bold>, <bold>D</bold> lateral view. Scale bar: <bold>A</bold>, <bold>B</bold> = 70 μm; <bold>C–D</bold> = 40 μm.</p></caption><graphic xmlns:xlink="http://www.w3.org/1999/xlink" xlink:href="ZooKeys-378-017-g012.jpg" position="float" orientation="portrait" xlink:type="simple"/></fig></tp:treatment-sec><tp:treatment-sec sec-type="Remarks"><title>Remarks.</title><p>This present study of legs is provisional as we are at the moment conducting further detailed leg studies of the four known genera.</p><p>The large number of setae, and the presence among them of euphathidia, solenidia, <italic>k</italic> setae and hypertrophic setae necessitated meticulous study with large enough quantities of material, as well as highlighting the need for the study of immature stages. <xref ref-type="fig" rid="F10">Figure 10D</xref> permits observation of the size and shape of the claw, but several setae as well as their positions are lost. Our intention with this figure is to show the real shape of the claws.</p></tp:treatment-sec><ref-list><ref id="B5"><mixed-citation xmlns:xlink="http://www.w3.org/1999/xlink" xlink:type="simple"><person-group><name name-style="western"><surname>Alberti</surname><given-names>G</given-names></name><name name-style="western"><surname>Fernandez</surname><given-names>NA</given-names></name><name name-style="western"><surname>Coineau</surname><given-names>Y</given-names></name></person-group> (<year>2007</year>) <article-title>Fine structure of spermiogenesis, spermatozoa and spermatophore of <italic>Saxidromus delamarei</italic>, Coineau 1974 (Saxidromidae, Actinotrichida, Acari).</article-title><source>Arthropod Structure &amp; Development</source><volume>36</volume>(<issue>2</issue>): <fpage>221</fpage>-<lpage>231</lpage>. doi: <ext-link ext-link-type="uri" xlink:href="http://dx.doi.org/10.1016/j.asd.2006.11.002" xlink:type="simple">10.1016/j.asd.2006.11.002</ext-link></mixed-citation></ref><ref id="B1"><mixed-citation xmlns:xlink="http://www.w3.org/1999/xlink" xlink:type="simple"><person-group><name name-style="western"><surname>Alberti</surname><given-names>G</given-names></name><name name-style="western"><surname>Coineau</surname><given-names>Y</given-names></name><name name-style="western"><surname>Fernandez</surname><given-names>N</given-names></name><name name-style="western"><surname>Theron</surname><given-names>P</given-names></name></person-group> (<year>2010</year>) <article-title>Fine Structure of the male genital systems, spermatophores and unusual sperm cells of Saxidromidae (Acari, Actinotrichida).</article-title><source>Acarologia</source><volume>50</volume>(<issue>2</issue>): <fpage>243</fpage>-<lpage>256</lpage>. doi: <ext-link ext-link-type="uri" xlink:href="http://dx.doi.org/10.1051/acarologia/20101954" xlink:type="simple">10.1051/acarologia/20101954</ext-link></mixed-citation></ref><ref id="B8"><mixed-citation xmlns:xlink="http://www.w3.org/1999/xlink" xlink:type="simple"><person-group><name name-style="western"><surname>Coineau</surname><given-names>Y</given-names></name></person-group> (<year>1974</year>) <article-title>Les Adamystidae, une étonnante famille d’Acariens prostigmates primitifs.</article-title><source>Proc. 4th International Congres of Acarology</source>, <publisher-loc>Saalfelden, Austria</publisher-loc>, <conf-date>12–19 August</conf-date>: <fpage>431</fpage>–<lpage>435</lpage>.</mixed-citation></ref><ref id="B9"><mixed-citation xmlns:xlink="http://www.w3.org/1999/xlink" xlink:type="simple"><person-group><name name-style="western"><surname>Coineau</surname><given-names>Y</given-names></name></person-group> (<year>1976</year>) <article-title>Les parades sexuelles des Saxidrominae Coineau 1974 (Acariens, Prostigmates, Adamystidae).</article-title><source>Acarologia</source><volume>18</volume>(<issue>2</issue>): <fpage>234</fpage>-<lpage>240</lpage>.</mixed-citation></ref><ref id="B10"><mixed-citation xmlns:xlink="http://www.w3.org/1999/xlink" xlink:type="simple"><person-group><name name-style="western"><surname>Coineau</surname><given-names>Y</given-names></name><name name-style="western"><surname>Kovoor</surname><given-names>J</given-names></name></person-group> (<year>1982</year>) <italic>Saxidromus delamarei</italic> (Acarines prostigmate primitif) - aspects biologiques évolutifs. Réalisateur A. R. Devez. CERIMES, Vanves, France; 21 min. French and English versions, 16mm and VHS Pal. <ext-link ext-link-type="uri" xlink:href="http://www.cerimes.fr" xlink:type="simple">www.cerimes.fr</ext-link></mixed-citation></ref><ref id="B12"><mixed-citation xmlns:xlink="http://www.w3.org/1999/xlink" xlink:type="simple"><person-group><name name-style="western"><surname>Coineau</surname><given-names>Y</given-names></name><name name-style="western"><surname>Theron</surname><given-names>P</given-names></name><name name-style="western"><surname>Fernandez</surname><given-names>N</given-names></name></person-group> (<year>2006</year>) <article-title>Parades et dimorphismes sexuels compares chez deux nouveaux genres de Saxidromidae (Acari, Alycina) d’Afrique du Sud.</article-title><source>Acarologia</source><volume>46</volume>(<issue>1.2</issue>): <fpage>65</fpage>–<lpage>87</lpage>.</mixed-citation></ref><ref id="B14"><mixed-citation xmlns:xlink="http://www.w3.org/1999/xlink" xlink:type="simple"><person-group><name name-style="western"><surname>Grandjean</surname><given-names>F</given-names></name></person-group> (<year>1949</year>) <article-title>Observation et conservation des très petits Arthropodes.</article-title><source>Bulletin Museum Histoire Naturelles</source>, <publisher-loc>Paris</publisher-loc>, <volume>21</volume>(<issue>2</issue>): <fpage>363</fpage>-<lpage>370</lpage>.</mixed-citation></ref></ref-list></tp:taxon-treatment>
